# Supplementary material for: Potential Anticancer Activities and Catalytic Oxidation Efficiency of Platinum(IV) Complex
Source: Molecules. 2022 Jul 9;27(14):4406. doi: 10.3390/molecules27144406 (PMC9323151; doi:10.3390/molecules27144406)
Supplement: Supplementary file 1 [file molecules-27-04406-s001.zip]

Archive with 1 entries (1 files):
- molecules-1796815-supplementary.pdf
